# Supplementary material for: Maximizing the accuracy of genetic variance estimation and using a novel generalized effective sample size to improve simulations
Source: Theor Appl Genet. 2025 Mar 18;138(4):78. doi: 10.1007/s00122-025-04861-8 (PMC11919955; doi:10.1007/s00122-025-04861-8)
Supplement: Supplementary file 1 — Small R script showcasing the difficulty of summarizing in a single scalar the overall variability of a multivariate normal distribution (r 2 KB) [file 122_2025_4861_MOESM1_ESM.r]

#Create variance-covariance matrix for 5 genotypes
#Set all genotypes to have common variance equal to one and homogeneous covariances
#equal to 0.3 (compund symmetry structure)
nGID = 5
GIDs <- paste0("G", 1:nGID)
GIDcov <- 0.3
GIDvar <- 1
G <- matrix(rep(GIDcov, nGID^2), nrow = nGID)
diag(G) <- rep(GIDvar, nGID)
rownames(G) <- colnames(G) <- GIDs
G

#Center G (the VanRaden G matrix has zero-mean when the allele frequencies 
#from the sample are used instead of the allele frequencies from the base population,
#which is what is commonly done due to the difficulty of knowing the latter):
G <- G-mean(G)
G

seed.value <- 1234

library(MASS)

#Compare sampling using the compund symmetry structure and assuming independent,
#identically distrubted (iid) samples:

varcomp = 3 #value of the variance component for the additive effects
SampleWithCorrelations <- mvrnorm(100000, mu = rep(0,nGID), Sigma = G*varcomp)
SampleIID  <- mvrnorm(100000, mu = rep(0,nGID), Sigma = diag(nGID)*varcomp)

#Compute sample variance for the 5 genotypes in each of the 100000 samples performed
varsCov <- apply(SampleWithCorrelations, 1, var) 
varsDiag <- apply(SampleIID, 1, var)

mean(varsCov) #overall variance lower than expected due to covariances
mean(varsDiag) #overall variance equal to varcomp as covariances are nonexistent

#Extract a value that summarizes in a scalar the overall variance in the "G*varcomp" matrix
#using the two main methodologies. They should match the empirical value in "mean(varsCov)":

#Empirical value of the expected overall variance of a sample following
#G*varcomp covariance matrix:
mean(varsCov)

#Trace-based method (arithmetic mean of eigenvalues of G*varcomp)
#underestimate true variance 
(TraceEstimation <- mean(diag(G*varcomp)) ) 

#Determinant-based method (geometric mean of eigenvalues of G*varcomp)
#massively underestimates variance
(DetEstimation <- determinant(G*varcomp, logarithm = F)$modulus^(1/nGID) )
#(DetEstimation <- exp(determinant(G*varcomp, logarithm = T)$modulus*(1/nGID)) ) 

#In summary, both the trace and the determinant methodologies for extracting the 
#overall variance from a multivariate covariance matrix are biased, which is 
#problematic when estimating variance components from a mixed model.
