# Supplementary material for: Maximizing the accuracy of genetic variance estimation and using a novel generalized effective sample size to improve simulations
Source: Theor Appl Genet. 2025 Mar 18;138(4):78. doi: 10.1007/s00122-025-04861-8 (PMC11919955; doi:10.1007/s00122-025-04861-8)
Supplement: Supplementary file 2 — It contains the code needed to run the ESS simulation (r 21 KB) [file 122_2025_4861_MOESM2_ESM.r]

library(MASS) #package for sampling from multivariate normal distributions

#generate a marker matrix for 50 genotypes with 15000 markers
#We are generating it in a very simplistic way, we are neglecting linkage 
#disequilibrium and population structure. This marker data is enough to as a 
#placeholder that allows to showcase the simulation methodology, but it is not
#suitable for anything else
set.seed(1234)
geno <- sample(x = c(0,1,2), prob = c(0.5,0.3,0.2), size = 50*15000, replace = TRUE)
geno <- matrix(geno, nrow = 50, ncol = 15000)
rownames(geno) <- paste0("G", 1:50)
colnames(geno) <- paste0("SNP", 1:15000)

#column-center marker matrix
Z <- scale(geno, center = TRUE, scale = FALSE)
ZZt <- Z%*%t(Z) #covariance structure for the genomic relationship matrix
Ga <- ZZt/mean(diag(ZZt)) #calculate GN (normalized genomic relationship matrtix)


#Define needed functions:

#Calculate Effective Sample Size (ESS) for the estimation of the Sample Mean
ESSmu <- function(Sigma) {
  N <- nrow(Sigma)
  
  SumSigma <- sum(Sigma) #Variance of the sum of all X_i
  #As SumSigma is a variance, it can't be negative. However, due to rounding
  #errors, it is possible for it to get a value slightly lower than zero.
  #If that happens, just set it to zero manually.
  if (SumSigma < 0) {
    warning(paste0("Invalid negative value for Sum(Sigma): ", SumSigma, "   Setting it to zero."))
    SumSigma <- 0
  }
  
  ESS <- N*sum(diag(Sigma))/SumSigma
  return(ESS)
}


#Calculate Effective Sample Size (ESS) for the estimation of the Sample Variance

#WARNING, this implementation is highly readable but it is not computationally 
#efficient and may be slow for large Sigma matrices.

#For the results in the publication, we actually used a equivalent but more efficient
#function in fortran that was several orders of magnitude faster. However, to 
#make this document as easy to read as possible, we decided to replace it here
#with this R function
ESSsigma <- function(muVec, Sigma) {
  N <- nrow(Sigma)
  
  distributionSD <- sqrt(mean(diag(Sigma)))
  SEM <- distributionSD/sqrt(ESSmu(Sigma)) 
  
  
  #build variance-covariance for (xi - meanX)
  Sigma1 <- matrix(data=NA, nrow = N, ncol=N)
  #This for loops are not computationally efficient in R, but they are highly
  #readable, which is the priority in this example
  for (i in 1:N) {
    for (j in 1:N) {
      if (i == j) { #diagonals
        Sigma1[i,j] <- Sigma[i,j] + SEM^2 - 2*mean(Sigma[i,])
      } else { #off diagonals
        Sigma1[i,j] <- Sigma[i,j] + SEM^2 - mean(Sigma[i,]) - mean(Sigma[j,]) 
      }
    }
  }
  
  MeanOfMeans <- mean(muVec)
  
  #build variance-covariance for (xi - meanX)^2
  Sigma2 <- matrix(data=NA, nrow = N, ncol=N)
  #This for loops are not computationally efficient in R, but they are highly
  #readable, which is the priority in this example
  for (i in 1:N) {
    for (j in 1:N) {
      if (i == j) { #diagonals
        Sigma2[i,j] <- 2*Sigma1[i,j]^2 + 4*Sigma1[i,j]*(muVec[i]-MeanOfMeans)^2
      } else { #off diagonals
        Sigma2[i,j] <- 2*Sigma1[i,j]^2 + 4*(muVec[i]-MeanOfMeans)*(muVec[j]-MeanOfMeans)*Sigma1[i,j]
      }
    }
  }
  
  ESS <- (2*mean(diag(Sigma))^2*(N-1)^2)/(sum(Sigma2)) + 1
  
  return(ESS)
}


#Create RCBD design
#this function assumes that all blocks are concatenated row-wise
RCBD <- function(lines, #vector of GIDs
                 Envs, #vector of env names
                 Blocks, #Vector with the number of blocks in each environment
                 rows, #list. Each element corresponds to an environment
                 #and it is a vector with number of rows in each block
                 cols #list. Each element corresponds to an environment
                 #and it is a vector with number of cols in each block
) {
  
  field.book <- data.frame(GID = c(),
                           Env = c(),
                           Block = c(),
                           Row = c(),
                           Col = c())
  
  for (i in Envs) {
    
    
    for (j in 1:Blocks[i]) {
      
      nrows <- rows[[i]][j]
      ncols <- cols[[i]][j]
      
      
      #randomly reorder
      linesblock <- lines[sample(1:length(lines))]
      
      rowcols <- expand.grid((1:nrows+nrows*(j-1)), 1:ncols)
      
      #add to dataframe
      block.book <- data.frame(GID = linesblock,
                               Env = rep(i, length(linesblock)),
                               Block = rep(j, length(linesblock)),
                               Row = rowcols$Var1,
                               Col = rowcols$Var2)
      field.book <- rbind(field.book, block.book)
      
    }
    
    
  }
  
  
  
  return(field.book)
  
}


################################################################################
#This simulation is heavily based on the following:

#The sample variance of a normal distribution with known mean is distributed 
#as a gamma distribution of mean = population variance, 
#var = 2*(population variance)^2/(n-1), where n = sample size

#Therefore, we will scale each effect to have a variance sampled from a gamma 
#distribution of mean = target variance of the effect, variance = 2*(target variance)^2/(n-1)

#This way, we emulate sampling errors in the variance of the simulated effects.


#Parameters of gamma distribution:

#k = shape parameter
#theta = scale parameter

#mean = k*theta
#variance = k*theta^2

#variance = mean*theta; 
#theta = variance/mean

#k = mean/theta; k = mean/(variance/mean) = mean^2/variance


#Calculate sampling variance of the sample variance from the value of the 
#population variance and the sample size (or effective sample size for 
#non-iid samples)
SamplingVarOfSampleVar <- function(popVar, n) {
  VarValue <- 2*(popVar)^2/(n-1)
  return(VarValue)
}


#Extract shape and scale of a gamma distribution from its mean and variance
GammaParameters <- function(mu, variance) {
  theta = variance/mu
  k = mu^2/variance 
  return(list(theta= theta, k=k))
}


SimulationNiters <- 500


nEnvs <- 5 #5 locations
nBlocks <- 3 #3 blocks per location

Ncols <- 10 #10 columns per block
Nrows <- 5 #5 rows per block
#Total = 5*10 = 50 = number of genotypes

nQTL <- 2500
#nDomQTL = 1/6*nQTL

#target variances
#PEV estimates for all except the i.i.d. Block and Residual variances, in which
#the REML estimation is slightly better.
#These variances were estimated from the empirical oat dataset
AdditiveVar <- 0.2170732
LocVarMain <- 0.4265853
AxEvar <- 0.1147583
BlockVar <- 0.009097493
ResidualVar <- 0.2881771

Emu <- 0
Intercept <- 100 #make sure the phenotypes are all possitive
nCovariates <- 100


#Create variance-covariance matrix for the environments
#Set all environments to have common variance equal to one and homogeneous covariances
#equal to 0.3 (compund symmetry structure)
Envs <- paste0("E", 1:nEnvs)
EnvCov <- 0.3
EnvVar <- 1
Evcov <- matrix(rep(EnvCov, nEnvs^2), nrow = nEnvs)
diag(Evcov) <- rep(EnvVar, nEnvs)
rownames(Evcov) <- colnames(Evcov) <- Envs

seed.value <- 1234


#Do simulation itself
SimulResults <- list()
IterResults <- list()

for (iter in 1:SimulationNiters) {
  
  
  print(iter)
  
  
  IterResults[["Intercept"]] <- Intercept
  
  IterResults[["seed"]] <- seed.value+iter
  set.seed(IterResults[["seed"]])
  
  BlockVec <- rep(nBlocks, nrow(Evcov))
  names(BlockVec) <- rownames(Evcov)
  
  RowList <- list()
  ColList <- list()
  for (env in rownames(Evcov)) {
    RowList[[env]] <- rep(Nrows, nBlocks)
    ColList[[env]] <- rep(Ncols, nBlocks)
  }
  
  
  RCBDdesign <- RCBD(lines = rownames(Ga),
                    Envs = rownames(Evcov),
                    Blocks = BlockVec,
                    rows = RowList, 
                    cols = ColList)
  
  #create design matrices for both the genotype and the environment
  Zgeno <- model.matrix(~RCBDdesign$GID-1)
  colnames(Zgeno) <- gsub("RCBDdesign$GID", "", colnames(Zgeno), fixed = TRUE)

  Zenv <- model.matrix(~RCBDdesign$Env-1)
  colnames(Zenv) <- gsub("RCBDdesign$Env", "", colnames(Zenv), fixed = TRUE)
  
  
  QTLs <- sample(colnames(geno), nQTL)
  genoQTLs <- geno[,QTLs]
  
  
  #additive effects: 
  AdditiveEffects <- rgamma(nQTL  , shape = 0.4, scale = 1.66) #Technow2012 and the rest use this parameters
  EffectDirection <- sample(c(-1,1), nQTL, replace = TRUE) #Is the effect possitive or negative?
  
  
  
  AdditiveEffects<-AdditiveEffects*EffectDirection
  var(AdditiveEffects)
  
  
  
  #Variance inflation due to sum in matrix product
  AdditiveValues <- genoQTLs%*%as.matrix(AdditiveEffects)
  var(AdditiveValues)
  
  #Effective sample size for variance calculation due to correlations and 
  #heteroscedasticity in Ga
  #ESS value is insensitive to scaling of Sigma, i.e. it is the same for
  #Sigma = Ga or Sigma = Ga*AdditiveVar. That's why we are just using Sigma = Ga
  #This allows us to bypass any problems derived from the scaling of the Ga matrix
  ESSsigmaA <- ESSsigma(muVec = rep(0, nrow(Ga)), Sigma = Ga)
  ESSsigmaA #Usually we would get a very small ESS for additive values,
  #but with this unrealistic example data ESS is almost equal to the number of genotypes
  
  #Calculate the square of the standard error of the variance (SEV^2) from 
  #ESS and the value of AdditiveVar.
  SamplingVar <- SamplingVarOfSampleVar(popVar = AdditiveVar, n = ESSsigmaA)
  
  #Please note that this way of calculating SEV is exactly equivalent to calculating
  #it from Sigma = Ga/mean(diag(Ga))*AdditiveVar as suggested in the publication.
  
  
  GammaParam <- GammaParameters(mu = AdditiveVar, variance = SamplingVar)
  SampleAdditiveVar <- rgamma(1, shape = GammaParam$k, scale = GammaParam$theta)
  
  #scale additive values to have target variance
  #This is done by dividing by their standard deviation (scale to unit variance)
  #and multiplying by the target standard deviation
  scalingFactor <- sqrt(SampleAdditiveVar)/sd(AdditiveValues)
  AdditiveValues <- AdditiveValues*scalingFactor
  var(AdditiveValues)
  SampleAdditiveVar
  
  #Markers %*% Effects = additive values;
  #Markers %*% (Effects*scaling factor) = additive values * scaling factor
  #To scale marker effects to desired variance, we just need to multiply them
  #by the same scaling factor used to scale the additive values
  AdditiveEffects_scaled <- AdditiveEffects*scalingFactor
  
  #all equivalent as it should be
  #This allows to get scaled marker effects that generate additive values 
  #of the desired variance
  var(genoQTLs%*%as.matrix(AdditiveEffects_scaled))
  var(AdditiveValues)
  SampleAdditiveVar
  
  names(AdditiveEffects_scaled) <- QTLs
  
  IterResults[["AdditiveEffects"]] <- AdditiveEffects_scaled
  IterResults[["AdditiveValues"]] <- AdditiveValues
  IterResults[["AdditiveVar"]] <- SampleAdditiveVar
  IterResults[["ESSsigmaA"]] <- ESSsigmaA
  
  
  #Marker matrix of all individuals where each marker has been multiplied by 
  #its additive effect
  #Needed for interaction effects
  AdditiveEffectsMat <- sweep(genoQTLs, MARGIN=2, AdditiveEffects, `*`)
 
  # #Alternative way of calculating AdditiveEffectsMat using regular 
  # #matrix multiplication:
  # AdditiveEffectsMat1 <- genoQTLs%*%diag(AdditiveEffects) #
  # colnames(AdditiveEffectsMat1) <- NULL
  # identical(AdditiveEffectsMat1, AdditiveEffectsMat)
  

  
  
  
  #sample environmental covariates across locations taking into account the 
  #correlation between the locations:
  E_covariates <- t(mvrnorm(n=nCovariates,
                            mu=rep(Emu, nrow(Evcov)),
                            Sigma=Evcov))
  

  

  #Interaction strength between each QTL and each environmental covariate
  AxEintensity <- t(mvrnorm(n=(nQTL),
                            mu=rep(0, nCovariates),
                            Sigma=diag(nCovariates)))
  dim(AxEintensity)
  
  
  
  AxEmat <- AdditiveEffectsMat%*%t(AxEintensity)%*%t(E_covariates)
  var(c(AxEmat)) #huge variance inflation due to sum of many effects
  dim(AxEmat) #genotypes in rows, environments in columns, AxE interaction effects
  #in the matrix. 
  
  

  #double center AxEmat to leave only interaction effects, remove all main effects.
  #substract rowmeans to each row, substract colmeans to each col, add grand mean
  rowMeansPlaceholder <- rowMeans(AxEmat)
  colMeansPlaceholder <- colMeans(AxEmat)
  grandMeanPlaceholder <- mean(AxEmat)
  AxEmat <- sweep(AxEmat, MARGIN=1, rowMeansPlaceholder, `-`)
  AxEmat <- sweep(AxEmat, MARGIN=2, colMeansPlaceholder, `-`)
  AxEmat <- AxEmat + grandMeanPlaceholder
  
  sum(abs(rowMeans(AxEmat)))
  sum(abs(colMeans(AxEmat)))
  mean(AxEmat)
  
  
  
  

  
  #Main effects as the means from the AxE matrix before centering
  LocMainEffects <- colMeansPlaceholder 
  
  var(LocMainEffects)
  
  
  #Effective sample size for variance calculation due to correlations and 
  #heteroscedasticity in Evcov
  ESSsigmaE <- ESSsigma(muVec = rep(0, nrow(Evcov)), Sigma = Evcov)
  ESSsigmaE #ESS is actually larger than raw number of locations
  #Existing covariances reduce variability of environmental effects
  
  
  #scale to desired variance:
  #Main effects
  SamplingVar <- SamplingVarOfSampleVar(popVar = LocVarMain, n = ESSsigmaE)
  GammaParam <- GammaParameters(mu = LocVarMain, variance = SamplingVar)
  
  
  
  SampleLocVar <- rgamma(1, shape = GammaParam$k, scale = GammaParam$theta)
  scalingFactor <- sqrt(SampleLocVar)/sd(LocMainEffects)
  LocMainEffects <- LocMainEffects*scalingFactor
  var(LocMainEffects)
  
  
  
  
  #scale to desired variance:
  #AxE effects
  #Effective sample size for variance calculation due to correlations and 
  #heteroscedasticity in Evcov
  SigmaAxE <- (Zgeno%*%Ga%*%t(Zgeno)) * Zenv%*%Evcov%*%t(Zenv) #Variance-covariance
  #for observed genotype-environment combinations
  ESSsigmaAxE <- ESSsigma(muVec = rep(0, nrow(SigmaAxE)), Sigma = SigmaAxE)
  ESSsigmaAxE #actually pretty small effective sample size, much smaller than the
  #"census count" of 50 genotypes * 5 environments = 750 sample size
  
  SamplingVar <- SamplingVarOfSampleVar(popVar = AxEvar, n = ESSsigmaAxE)
  GammaParam <- GammaParameters(mu = AxEvar, variance = SamplingVar)
  
  
  SampleAxEVar <- rgamma(1, shape = GammaParam$k, scale = GammaParam$theta)
  
  scalingFactor <- sqrt(SampleAxEVar)/sd(c(AxEmat))
  AxEmat <- AxEmat*scalingFactor
  var(c(AxEmat))
  SampleAxEVar
  
  
  #Here you may think that we should scale the AxEintensity values to obtain stable
  #effects across generations that reproduce the desired AxE variance without
  #the need for additional scaling in each generation. However, due to the need 
  #of double-centering the AxE matrix, its variance changes in unpredictable ways 
  #and this is not possible.
  
  #Therefore, we recommend using the non-scaled AxEintensity values as the 
  #stable interaction effects across generations and then, in each generation, 
  #the double centered AxE effects will be scaled using ESS as shown above. This
  #allows to keep the variability of the AxE variance across generations thanks
  #to the consideration of sampling variance through ESS.
  
  
  
  
  
  
  #In summary:
  
  #Scaled marker effects: constant across generations.
  #No need to scale additive effects in new generations thanks to having 
  #the marker effects already scaled

  
  #Non-scaled AxEintensity: constant across generations. The relative intensity with which
  #each marker interacts with each covariate has to be constant.

  #Environmental covariates: new ones sampled every year
  
  #Every year, the location main effects and the AxE effects have to be 
  #scaled using ESS to the desired target variance. 
  
  #To account for the variability of genotypic variance across generations, you 
  #can keep the ratio AxE variance to additive variance constant, which would mean
  #that the AxE variance in each generation would remain proportional to the dwindling
  #additive variance as selection progresses. 
  
  
  
  IterResults[["AxEvar"]] <- var(c(AxEmat))
  IterResults[["LocMainEffects"]] <- LocMainEffects
  IterResults[["LocMainEffectsVar"]] <- var(c(LocMainEffects))
  IterResults[["ESSsigmaE"]] <- ESSsigmaE
  IterResults[["ESSsigmaAxE"]] <- ESSsigmaAxE
  
  
  
  #create design matrices for both the genotype and the environment
  Zgeno <- model.matrix(~RCBDdesign$GID-1)
  colnames(Zgeno) <- gsub("RCBDdesign$GID", "", colnames(Zgeno), fixed = TRUE)
  
  Zenv <- model.matrix(~RCBDdesign$Env-1)
  colnames(Zenv) <- gsub("RCBDdesign$Env", "", colnames(Zenv), fixed = TRUE)
  
  PlotEffects <- list()
  for (env in rownames(Evcov)) {
    
   
    phenoEnv <- RCBDdesign[which(RCBDdesign$Env == env),]
    Zblock <-  model.matrix(~as.factor(phenoEnv$Block)-1)
    colnames(Zblock) <- gsub("as.factor(phenoEnv$Block)", "", colnames(Zblock), fixed = TRUE)
    
    #sample block effects from standard normal distribution
    blockEffects <- rnorm(ncol(Zblock), mean = 0, sd = 1)
    
    
    #We could have just directly sampled block effects from 
    #blockEffects <- rnorm(ncol(Zblock), mean = 0, sd = sqrt(BlockVar))
    #and it would have been the same as the following scaling, but I want to do
    #it using the scaling to show how it could be done for more complicated
    #spatial effects such as autorregressive variation across plots.
    
    #Block effects are i.i.d., which implies that their ESS is just the number
    #of blocks.
    #Therefore, we can scale the variance to the desired one using ESS = nBlocks
    #Doing this independently across environments will result in a different block 
    #variance for each environment, although all of them have the same expected
    #block variance. This is more realistic than having the same block 
    #variance for all environments
    SamplingVar <- SamplingVarOfSampleVar(popVar = BlockVar, n = length(blockEffects))
    GammaParam <- GammaParameters(mu = BlockVar, variance = SamplingVar)
    SampleBlockVar <- rgamma(1, shape = GammaParam$k, scale = GammaParam$theta)
    SampleBlockVar
    
    scalingFactor <- sqrt(SampleBlockVar)/sd(blockEffects)
    blockEffects <- blockEffects*scalingFactor
    
    #blockValues <- Zblock%*%blockEffects #block effect of each plot
    
    var(blockEffects)


    
    
    #Residuals
    #Similarly to what we did for the block effect, we can use sampling variance
    #to allow for heterogeneous residual variance across environments while
    #each environment has the same expected residual variance
    
    #sample from standard normal distribution to start
    residuals <- rnorm(nrow(Zblock), mean = 0, sd = 1)
    
    #We could have just directly sampled block effects from 
    #residuals <- rnorm(nrow(Zblock), mean = 0, sd = sqrt(ResidualVar))
    #and it would have been the same as the following scaling, but I want to do
    #it using the scaling to show how it could be done for more complicated
    #spatial effects such as autorregressive variation.
    
    
    #Adjust variance to target while allowing for different sampling variance in
    #each environment
    SamplingVar <- SamplingVarOfSampleVar(popVar = ResidualVar, n = length(residuals))
    GammaParam <- GammaParameters(mu = ResidualVar, variance = SamplingVar)
    SampleResidVar <- rgamma(1, shape = GammaParam$k, scale = GammaParam$theta)
    SampleResidVar
    
    scalingFactor <- sqrt(SampleResidVar)/sd(residuals)
    residuals <- residuals*scalingFactor
  
    var(residuals)

    
    
    
    
    IterResults[["BlockEffects"]][[env]] <- blockEffects
    IterResults[["BlockVar"]][[env]] <- var(blockEffects)
    IterResults[["Residuals"]][[env]] <- residuals
    IterResults[["ResidualVar"]][[env]] <- var(residuals)
    
    PlotEffects[[env]][["BlockEffects"]] <- blockEffects
    PlotEffects[[env]][["BlockVar"]] <- var(blockEffects)
    PlotEffects[[env]][["Residuals"]] <- residuals
    PlotEffects[[env]][["ResidualVar"]] <- var(residuals)
    
  }

  
  #Simulate Phenotypes
  ##############################################################################
  #RCBD
  RCBD_book <- data.frame()
  for (env in unique(RCBDdesign$Env)) {
    
    phenoEnv <- RCBDdesign[which(RCBDdesign$Env == env),]
    EnvEffect <- LocMainEffects[env]
    
    for (i in 1:nrow(phenoEnv)) {

      GID <- phenoEnv$GID[i]
      Aeffect <- AdditiveValues[GID,]
      AxEeffect <- AxEmat[GID,env]
      
      
      Block <- phenoEnv$Block[i]
      BlockEffect <- PlotEffects[[env]][["BlockEffects"]][Block]
      
      Residual <- PlotEffects[[env]][["Residuals"]][i]
      
      PhenoValue <- Intercept + 
        EnvEffect+
        Aeffect +
        AxEeffect + 
        BlockEffect + 
        Residual
      
      newrow <- c(phenoEnv[i,], PhenoValue, EnvEffect, Aeffect, AxEeffect,  BlockEffect, Residual)
      names(newrow) <- c(colnames(phenoEnv), "PhenoValue", "EnvEffect", "Aeffect", "AxEeffect",  "BlockEffect", "Residual")
      RCBD_book <- rbind(RCBD_book, newrow)
    }

  }
  IterResults[["RCBD_book"]] <- RCBD_book
  IterResults[["PhenoVar"]] <- var(RCBD_book$PhenoValue)
  
  SimulResults[[iter]] <- IterResults
  
  
}

save(SimulResults, file = "SimulResults.RData")
