# Supplementary material for: Maximizing the accuracy of genetic variance estimation and using a novel generalized effective sample size to improve simulations
Source: Theor Appl Genet. 2025 Mar 18;138(4):78. doi: 10.1007/s00122-025-04861-8 (PMC11919955; doi:10.1007/s00122-025-04861-8)
Supplement: Supplementary file 3 — It contains the code used to validate the proposed generalized SEM and SEV. This code was used to generate the results in Table 2 (r 10 KB) [file 122_2025_4861_MOESM3_ESM.r]

library(MASS) #sample from multivariate normal distributions

################################################################################
#Functions
################################################################################

#Generate autoregressive correlation matrix of order 1
#A correlation matrix is equivalent to a variance-covariance matrix where the 
#variance of all elements is equal to one, so we can use the correlation matrix
#directly as the variance-covariance of a distribution
ar1_cor <- function(n, rho) {
  exponent <- abs(matrix(1:n - 1, nrow = n, ncol = n, byrow = TRUE) -
                    (1:n - 1))
  rho^exponent
}


# #calculate standard error of the sample variance (SEV)
# #This only works for iid samples of normal distribution
SamplingVarOfSampleVar <- function(popVar, n) {
  VarValue <- 2*(popVar)^2/(n-1)
  return(VarValue)
}

#Calculate Effective Sample Size (ESS) for the estimation of the Sample Mean
ESSmu <- function(Sigma) {
  N <- nrow(Sigma)
  
  SumSigma <- sum(Sigma) #Variance of the sum of all X_i
  #As SumSigma is a variance, it can't be negative. However, due to rounding
  #errors, it is possible for it to get a value slightly lower than zero.
  #If that happens, just set it to zero manually.
  if (SumSigma < 0) {
    warning(paste0("Invalid negative value for Sum(Sigma): ", SumSigma, "   Setting it to zero."))
    SumSigma <- 0
  }
  
  ESS <- N*sum(diag(Sigma))/SumSigma
  return(ESS)
}


#Calculate Effective Sample Size (ESS) for the estimation of the Sample Variance
#WARNING, this implementation is highly readable but it is not computationally 
#efficient and may be slow for large Sigma matrices.
#For improved efficiency, we recommend using a specialized programming language 
#such as fortran, Sigma1 and Sigma2 should be calculated in the same loop, the
#full Sigma1 and Sigma2 matrices should not be stored in memory and the symmetry 
#of Sigma should be exploited.
ESSsigma <- function(muVec, Sigma) {
  N <- nrow(Sigma)

  distributionSD <- sqrt(mean(diag(Sigma)))
  SEM <- distributionSD/sqrt(ESSmu(Sigma)) 
  
  
  #build variance-covariance for (xi - meanX)
  Sigma1 <- matrix(data=NA, nrow = N, ncol=N)
  #This for loops are not computationally efficient in R, but they are highly
  #readable, which is the priority in this example
  for (i in 1:N) {
    for (j in 1:N) {
      if (i == j) { #diagonals
        Sigma1[i,j] <- Sigma[i,j] + SEM^2 - 2*mean(Sigma[i,])
      } else { #off diagonals
        Sigma1[i,j] <- Sigma[i,j] + SEM^2 - mean(Sigma[i,]) - mean(Sigma[j,]) 
      }
    }
  }
  
  MeanOfMeans <- mean(muVec)
  
  #build variance-covariance for (xi - meanX)^2
  Sigma2 <- matrix(data=NA, nrow = N, ncol=N)
  #This for loops are not computationally efficient in R, but they are highly
  #readable, which is the priority in this example
  for (i in 1:N) {
    for (j in 1:N) {
      if (i == j) { #diagonals
        Sigma2[i,j] <- 2*Sigma1[i,j]^2 + 4*Sigma1[i,j]*(muVec[i]-MeanOfMeans)^2
      } else { #off diagonals
        Sigma2[i,j] <- 2*Sigma1[i,j]^2 + 4*(muVec[i]-MeanOfMeans)*(muVec[j]-MeanOfMeans)*Sigma1[i,j]
      }
    }
  }
  
  ESS <- (2*mean(diag(Sigma))^2*(N-1)^2)/(sum(Sigma2)) + 1
  
  return(ESS)
}


################################################################################
#Examples
################################################################################


################################################################################
#Autoregressive process of order one
#Homoscedastic, common correlation scenario
################################################################################


#Define an autoregressive variance-covariance matrix
#You can play with the value of rho (rho is a correlation coefficient and therefore
#it can only have values between minus one and one)
rhoValues <- c(-1,-0.9,-0.1,0,0.1,0.9,1)
results_AR <- list()
for (rho in rhoValues) {
  print(paste0("rho value: ", rho))
  
  Sigma <- ARmat <- ar1_cor(n=100, rho=rho)
  
  #muVec <- rep(0, nrow(Sigma)) #zero means. Feel free to try them
  muVec <- rnorm(nrow(Sigma)) #Heterogeneous means to make it extra challenging
  
  #Sample size
  N <- nrow(Sigma)
  
  
  #Effective sample size using the methods we described in this work:
  ESSmuGood <- ESSmu(Sigma = Sigma) #ESS for sample mean
  ESSsigmaGood <- ESSsigma(muVec = muVec, Sigma = Sigma) #ESS for sample variance
  
  
  #Sample a large amount of values from MVN(muVec, Sigma) to check which ESS works
  #better
  samples <-  mvrnorm(n=100000,
                      mu=muVec,
                      Sigma=Sigma)
  
  #Calculate empirical standard error of the mean (SEM) and standard error of the
  #sample variance (SEV) from the large sample obtained above
  SampleMeans <- rowMeans(samples)
  SampleVars <- apply(samples, 1, var)
  empiricalSEM <- sd(SampleMeans)
  empiricalSEV <- sd(SampleVars)
  
  
  #We will use the mean of the eigenvalues of Sigma as the value for the average
  #variance in the multivariate distribution
  distributionSD <- sqrt(mean(diag(Sigma)))
  
  #Calculate expected SEM theoretically
  iidSEM <- distributionSD/sqrt(N) #assuming i.i.d. samples
  gSEM <-  distributionSD/sqrt(ESSmuGood) #using ESS from our method
  
  #Calculate expected SEV theoretically
  #Assuming i.i.d. samples
  iidSEV <- sqrt(SamplingVarOfSampleVar(popVar = distributionSD^2, n = N))
  #Using ESS from our method
  gSEV <- sqrt(SamplingVarOfSampleVar(popVar = distributionSD^2, n = ESSsigmaGood))
  
  
  #save results
  results_AR[[as.character(rho)]][["iidSEM"]] <- iidSEM
  results_AR[[as.character(rho)]][["gSEM"]] <- gSEM
  results_AR[[as.character(rho)]][["empiricalSEM"]] <- empiricalSEM
  
  
  results_AR[[as.character(rho)]][["iidSEV"]] <- iidSEV
  results_AR[[as.character(rho)]][["gSEV"]] <- gSEV
  results_AR[[as.character(rho)]][["empiricalSEV"]] <- empiricalSEV
  
}


#The results will change a bit every time you run it because we did not set a seed
#Especially, the random sampling of the vector of means can alter the SEV value.
#In any case, the important consideration is that the proposed gSEM and gSEV are
#always almost exactly the same as the empirical values, while the iidSEM and 
#iidSEV are not.
results_AR


################################################################################
#Genomic relationship matrices
################################################################################


#These genomic relationship matrices were computed from the oat dataset in 
#Canales et al. 2021
load("SupplementaryFile4.RData")


################################################################################
#Additive genomic relationship matrix
#Heteroscedastic, not common correlation scenario
################################################################################


Sigma <- G
N <- nrow(Sigma)
muVec <- rep(0, N) #zero means
#muVec <- rnorm(N) #nonzero means. Feel free to try them


#Effective sample size using the methods we described in this work:
ESSmuGood <- ESSmu(Sigma = Sigma) #ESS for sample mean
ESSsigmaGood <- ESSsigma(muVec = muVec, Sigma = Sigma) #ESS for sample variance


#Sample a large amount of values from MVN(muVec, Sigma) to check which ESS works
#better
samples <-  mvrnorm(n=100000,
                    mu=muVec,
                    Sigma=Sigma)

#Calculate empirical standard error of the mean (SEM) and standard error of the
#sample variance (SEV) from the large sample obtained above
SampleMeans <- rowMeans(samples)
SampleVars <- apply(samples, 1, var)
empiricalSEM <- sd(SampleMeans)
empiricalSEV <- sd(SampleVars)


#We will use the mean of the eigenvalues of Sigma as the value for the average
#variance in the multivariate distribution
distributionSD <- sqrt(mean(diag(Sigma)))

#Calculate expected SEM theoretically
iidSEM <- distributionSD/sqrt(N) #assuming i.i.d. samples
gSEM <-  distributionSD/sqrt(ESSmuGood) #using ESS from our method

#Calculate expected SEV theoretically
#Assuming i.i.d. samples
iidSEV <- sqrt(SamplingVarOfSampleVar(popVar = distributionSD^2, n = N))
#Using ESS from our method
gSEV <- sqrt(SamplingVarOfSampleVar(popVar = distributionSD^2, n = ESSsigmaGood))


#Check results
iidSEM
gSEM
empiricalSEM


iidSEV
gSEV
empiricalSEV


################################################################################
#Dominance genomic relationship matrix
#Heteroscedastic, not common correlation scenario
################################################################################


Sigma <- Gd
N <- nrow(Sigma)
muVec <- rep(0, N) #zero means
#muVec <- rnorm(N) #nonzero means. Feel free to try them


#Effective sample size using the methods we described in this work:
ESSmuGood <- ESSmu(Sigma = Sigma) #ESS for sample mean
ESSsigmaGood <- ESSsigma(muVec = muVec, Sigma = Sigma) #ESS for sample variance


#Sample a large amount of values from MVN(muVec, Sigma) to check which ESS works
#better
samples <-  mvrnorm(n=100000,
                    mu=muVec,
                    Sigma=Sigma)

#Calculate empirical standard error of the mean (SEM) and standard error of the
#sample variance (SEV) from the large sample obtained above
SampleMeans <- rowMeans(samples)
SampleVars <- apply(samples, 1, var)
empiricalSEM <- sd(SampleMeans)
empiricalSEV <- sd(SampleVars)


#We will use the mean of the eigenvalues of Sigma as the value for the average
#variance in the multivariate distribution
distributionSD <- sqrt(mean(diag(Sigma)))

#Calculate expected SEM theoretically
iidSEM <- distributionSD/sqrt(N) #assuming i.i.d. samples
gSEM <-  distributionSD/sqrt(ESSmuGood) #using ESS from our method

#Calculate expected SEV theoretically
#Assuming i.i.d. samples
iidSEV <- sqrt(SamplingVarOfSampleVar(popVar = distributionSD^2, n = N))
#Using ESS from our method
gSEV <- sqrt(SamplingVarOfSampleVar(popVar = distributionSD^2, n = ESSsigmaGood))


#Check results
iidSEM
gSEM
empiricalSEM


iidSEV
gSEV
empiricalSEV
